# Supplementary material for: Effect of Neoadjuvant Therapies on Soft Tissue Sarcomas with Tail-like Lesions: A Multicenter Retrospective Study
Source: Cancers (Basel). 2021 Aug 2;13(15):3901. doi: 10.3390/cancers13153901 (PMC8345724; doi:10.3390/cancers13153901)
Supplement: Supplementary file 1 [file cancers-13-03901-s001.zip]

Archive with 1 entries (1 files):
- cancers-1303260-supplementary.pdf
